# Supplementary material for: Impact of Tumour Epstein–Barr Virus Status on Clinical Outcome in Patients with Classical Hodgkin Lymphoma (cHL): A Review of the Literature and Analysis of a Clinical Trial Cohort of Children with cHL
Source: Cancers (Basel). 2022 Sep 1;14(17):4297. doi: 10.3390/cancers14174297 (PMC9454639; doi:10.3390/cancers14174297)
Supplement: Supplementary file 1 [file cancers-14-04297-s001.zip]

Archive with 1 entries (1 files):
- cancers-1823948-supplementary.xlsx
