# Supplementary material for: Impact of Tumour Epstein–Barr Virus Status on Clinical Outcome in Patients with Classical Hodgkin Lymphoma (cHL): A Review of the Literature and Analysis of a Clinical Trial Cohort of Children with cHL
Source: Cancers (Basel). 2022 Sep 1;14(17):4297. doi: 10.3390/cancers14174297 (PMC9454639; doi:10.3390/cancers14174297)
Supplement: Supplementary file 1 [file cancers-14-04297-s001.zip › cancers-1823948-supplementary.xlsx]

## Sheet: sheet1
							summary of the effect of EBV by age
Study	Population	No. patients	NLPHL included	age (yrs)	Methodology	Prognostic significance of EBV status	effect when no age split	children/adol	young adults	older adults
Claviez (2005) (72)	Multinational	842	yes	2yrs-20yrs	LMP1	significantly inferior OS, but not FFS, for EBV+ pts; no difference when pts split into young children, school age children, and adolescents		negative
Koh (2018) (82)	S Korea	135	no	<15yrs	EBER	EBV+ pts had significantly lower 5 yr OS		negative
Dinand (2007) (76)	India	118	yes	<15yrs	LMP1, EBERs	No effect of EBV on treatment response or survival		no
Aktas (2007 (83)	Turkey	63	no	pediatric patients	EBERs	No effect of EBV on OS or EFS		no
Chabay (2008) (79)	Brazil, Argentina	176	yes	0-18yrs	LMP1, EBER	No effect of EBV on OS or EFS		no
Engel (2000) (62)	South Africa	36	no	<=14yrs	LMP1, EBER	Fewer deaths and longer median survival in EBV+ pts		positive
Keegan (2005)(74)	USA	922	no	up to 96yrs	EBER	EBV+ status associated with longer survival in pts <15yrs, no effect in patients 15-44yrs and shorter OS and DSS in older adults.		positive	no	negative
Barros (2010) (78)	Brazil	104	no	up to 18yrs	LMP1, EBER	Significant association between low risk NS disease and EBV+ status		positive
Koh (2012) (80)	S Korea	159	yes	4yrs-77yrs	EBER	EBV+ pts more likely to have B symptoms, advanced stage and high-risk IPS and sign lower 5yr DSS and OS. EBV adverse prognostic factor in pts <25 yrs and in those >=25yrs	negative		negative
Jarrett (2005) (73)	UK	437	no	16yrs-74yrs	EBER	EBV+ status associated with sign reduced OS and DSS; no sign difference in OS or DSS in pts 16-34yrs, but reduced OS and DSS in EBV+pts >50 yrs	negative		no	negative
Clarke (2001) (65)	USA	311	yes	19yrs-79yrs	LMP1, EBERs	no differences in survival in women aged 19-44, survival significantly poorer in women with EBV+ HL 45-79 yrs old			no	negative
Kwon (2006) (85)	Korea	56	yes	6yrs-77yrs	LMP1, EBERs	EBV+ status associated with advanced stage and B symptoms, but EBV+ status associated with sign longer PFS in pts <25 yrs, trend towards shorter PFS in EBV+ pts>=25yrs	negative		positive
Glavina-Durdov (2001) (66)	Croatia	100	yes	13yrs-84yrs	LMP1	No effect for all ages together, but EBV+ pts had sign longer PFS in <30yr olds, but not in >34yr olds or in >50 year olds; in latter grp trend towards shorter PFS in EBV+ patients	no		positive
Murray (1999) (61)	UK	190	yes	22yrs-49yrs	EBER	Significantly longer 2 year FFS for EBV+ pts, no signifcant difference in OS			positive
Flavell (2003) (68)	UK	273	yes	>=15yrs	EBER	no difference in OS, but trend towards longer FFS in EBV+pts. When separated by age-2-yr FFS significantly higher for EBV+ pts in 15-34yr group	no		positive
Stark (2002) (67)	UK	102	yes	>=60yrs	LMP1	EBV+ status significantly associated with advanced stage and poorer survival, but only pts 60 years and above included				negative
Diepstra (2009) (77)	Netherlands	412	no	7yrs-91yrs	EBER	No effect of EBV on FFS or RS, but in pts 50-74yrs EBV+ status associated with sign shorter FFS and RS.	no			negative
Wang (2021) (84)	China	134	yes	5yrs-74yrs	EBER	no sign difference in OS or FFS based on EBV status, but EBV+ cases >50 yrs had sign inferior FFS; EBV independent factor for poor FFS in this age group in MVA	no			negative
Enblad (1999) (60)	Sweden	117	yes	11yrs-87yrs	LMP1, EBERs	B-symptoms and advanced-stage significantly more common in EBV+ pts, survival lower only in EBV+ pts >60yrs (but not significant)	negative
Proctor (2012) (95)	UK	94	no	>60yrs	LMP1/ISH	EBV status not associated with CR rate or survival				no
Herling(2003) (69)	USA, Italy, Greece	303	no	adults	LMP1	no effect of EBV status on OS or FFS	no
Axdorph (1999) (59)	Sweden	95	no	14yrs-77yrs	LMP1, EBERs	No effect of EBV status on frequency of bulky disease, B-symptoms, remission rate, cause-specific or overall survival	no
Enblad (1997) (92)	Sweden	107	yes	6yrs-87yrs	LMP1, EBERs	No effect of EBV status on DFS or survival	no
Keresztes (2006) (86)	Hungary	109	no	1yr->61yrs	LMP1	No significant effect of EBV status on OS or EFS	no
Krugmann (2003) (70)	Austria	119	no	14yrs-83yrs	LMP1, EBER	Patients with EBV+HL showed a significantly longer mean time to first relapse	positive
Naresh (2000) (64)	India	110	no	4yrs-61yrs	EBER	Relapse free survival and OS longer for EBV+ pts. In MVA EBV status not significant independent factor	positive
Morente (1997) (58)	Spain	140	yes	5yrs-83yrs	LMP1	EBV+ status associated with significantly lower risk of mortality	positive
Montalban (2000) (63)	Spain	110	yes	NK	LMP1	EBV+ status had an independent and strong favourable influence on FFS	positive
Trimeche (2007) (96)	Belgium	111	no	8yrs-88yrs	EBER	EBV+ status significantly associated with higher clinical stage	negative
Quijano (2004) (87)	Columbia	67	no	NK	EBER/LMP1	Longer FFS in EBV+pts	positive
Myriam (2017) (88)	Tunisia	131	no	4yrs-83yrs	EBER	No significant differences in survival based on EBV status, but subgroup analysis revealed a negative effect of EBV+ status on OS in stage I/II pts and NS subgroup	negative
Santisteban-Espejo (2021) (89)	Spain	88	no	19yrs-82yrs	LMP1	EBV associated with high risk IPS, but no effect on PFS nor on OS, for all ages and when stratified by age	negative
Elsayed (2014) (93)	Japan	389	no	4yrs-89yrs	EBER	Patients with EBV+HL were sign more likely to have B-symptoms and higher IPI score	negative
Souza (2010) (90)	Brazil	97	no	>18yrs	LMP1, EBER	No effect of EBV on EFS or OS or other clinical parameters	no
Cheriyalinkal Parambil (2020) (91)	India	189	no	>=15 yrs	LMP1	Significantly longer 3yr EFS for EBV+ pts	positive
Vestlev (1992) (97)	Denmark	66	no	12.8yrs-60.5yrs	LMP1	EBV status not associated with prognosis	no
Armstrong (1994) (56)	UK	59	yes	NK	LMP1, EBER	No effect of EBV status on survival	no
Levy (2000) (94)	Israel	134	yes	4yrs-50+yrs	LMP1, EBER	EBV+ pts significantly more likely to develop resistant disease	negative
Vassalo (2003) (71)	Brazil	78	no	>15yrs	LMP1, EBER	LMP1 significantly associated with better OS, but EBER did not influence survival	positive
Lee (Arch Med Res 2014)	various	meta-analysis	NA	NA	various	no effect of EBV on overall or event-free survival	none		This a meta-analysis that did not take into account age
						Relative survival defined as excess mortality over and above that in the population.
						MVA= multivariate analysis

## Sheet: x
Study	Population	N
			NLPHL included	age (yrs)	Methodology	Prognostic significance of EBV status	separated by age?	Adults (A) Children © both (B)	effect of EBV all ages	children	young adults	older adults
Claviez2	multinational	842	yes	2yrs-20	LMP1	significantly inferior OS, but not FFS, for EBV postive pts	no difference when pts split by young children, school age children, and adolescents	C (+adolescents)		negative
Koh (haematol Oncol 2017)	S Korea	135	no	<15 yrs	EBER	EBV-positive patients had significantly lower 5 yr OS		C		negative
Dinand16	India	143	yes two cases	<15yrs	LMP1, EBERs	No effect of EBV status on treatment response or survival (118 patients were analysed for OS and EFS)		C		none	but note 93.3% of cases positive by EBER
Aktas18	Turkey	63	no	pediatric patients	EBERs	No effect of EBV on OS or EFS		C		none	but note 82.5% cases EBER positive
Chabay 2008	Brazil, Argentina	176	yes	0-18yrs	LMP1, EBER	no significant difference in EFS or OS		C		none
Engel21	South Africa	47 (follow up available for 36)	no	<=14	EBER, LMP1	significantly fewer deaths and longer median survival in EBV-positive cases		C		positive
Keegan7	USA	922	no	up to 96 years	EBER	in children<15years EBV-positivity associated with longer survival but only of borderline significance, no effect on OS and DSS in patients aged 15-44... but in older adults 45-99 EBV-positivity associated with significantly shorter OS and DSS.When stratified by subtype effect on OS was only apparent for NS disease		B		positive	none	negative
Barros (Leuk Lymphoma 2010)	Brazil	104	no	up to 18yrs	EBER, LMP1	Significant association between low risk NS disease and EBV infection		C		positive
Stark4	UK	102	yes	>=60	LMP1	EBV-positivity significantlycorrelated with advanced stage and poorer survival	only 60 years and above included	A	negative			negative
Jarrett32	UK	437	no	16-74	EBER	for all ages-EBV-positivity associated with significantly reduced OS and DSS.	In 16-34 year old group there was no significant difference in OS or DSS, although there was a trend for better survival in the EBV-positive group. In patients >50 years old EBV-positivity was associated with significantly reduced OS and DSS	A	negative			negative
Diepstra5	Netherlands	412	no	7yrs-91	EBER	No effect of EBV on FFS or RS in all patients not separated by age	in pts aged 50-74 EBV-positivity associated with significantly shorter FFS and RS, only the effect of FFS was an independent factor in multivariate analysis. Note: Relative survival defined as excess mortality over and above that in the population.		none			negative
Clarke37	USA	311 female	yes	19-79	LMP1, EBERs	no differences in survival in women aged 19-44	survival significantly poorer in women 45-79 years with EBV-positive HL	A			none	negative
Wang (haematology 2021)	China	134	yes	5 yrs-74yrs	EBER	all ages-no significant difference in OS or FFS	EBV+ cases >50 yrs had significantly inferior FFS, EBV only independent factor for poor FFS in this age group in multivariate analysis	B	none			negative
Proctor (2012)	UK	94	no	>60	LMP1 'and/or in situ hybridisation'	EBV status not associated with CR rate or survival		A				none
Flavell8	UK	273	yes	>=15	EBER	for all pts-no difference in OS, but trend towards longer FFS in EBV+	When separated out by age- two year FFS rate significantly higher for EBV+ patients (in 15-34 age range). Males also significantly more likely to have better FFS (not split by age)	A	none
Kwon3	Korea	56	yes	6-77yrs	LMP1, EBERs	Significant association between EBV and more advanced stage and presence of B symptoms, no significant effect on OS	EBV associated with significantly longer progression free survival in <25 year olds, but not in >=25 year old group where there was a trend towards shorter PFS in EBV+ patients)	B	negative		positive
Herling10	USA, Italy, Greece	303	no	adults	LMP1	no effect of EBV status on OS or FFS		A	none
Enblad34	Sweden	117	yes	11 years to 87 years	LMP1, EBERs	EBV-positivity was significantly more common in patients with B-symptoms and advanced-stage disease.Patients with EBV-positive tumours had a poorer survival, but not statistically significant	Survival analysed separately for patients above and below 60 years, survival difference was only present in the elderly age group, but not significant	B	negative			negative but NS
Axdorph35	Sweden	95	no	14-77	LMP1, EBERs	EBV+ and EBV– patients did not differ significantly with regard to presence of bulky disease or B-symptoms, remission rate or prognosis, cause-specific or overall survival		A	none
Enblad19	Sweden	107	yes	6yrs-87	LMP1, EBERs	no association between presence of EBV in tumour and in DFS or survival		B	none
Keresztes36	Hungary	109	no	1->61yrs	LMP1	OS and event-free survival not significantly different in EBV-positive versus EBV-negative patients		B	none								CANT GET FULL TEXT
Krugmann23	Austria	119	no	14-83	LMP1, EBERs	Patients with EBV-positive HL showed a significantly longer mean time to first relapse		A	positive
Glavina-Durdov22	Croatia	100	yes	13-84	LMP1	no significant difference when all ages considered together	EBV associated with significantly longer progression free survival in <30 year olds, but not in >34 olds nor in >50 year olds where there was a trend towards shorter PFS in EBV+ patients	A	none		positive
Naresh25	india	110	no	4yrs-61	EBER	Relapse free survival and overall survival longer for EBV-positive patients, but in multivariate analysis of FFS, EBV status was not significant, EBV had no impact on OS		B	positive
Morente24	Spain	140	yes	5yrs-83	LMP1	EBV positive status associated with significantly lower risk of mortality		B	positive
Murray20	UK	190	yes	22-49	EBER	Significantly longer 2 year FFS for EBV-positive patients, no signifcant difference in OS	oldest patient 49	A			positive
Koh38 (annals of haematology)	S Korea	159	yes	4yrs-77	EBER	EBV positivity was associated with presence of B symptoms, advanced disease stage, and high-risk IPS. EBV-positive patients had significantly lower 5 yr DSS and OS	in pts <25 years, EBVpositive status was significantly associated with presence of B symptoms, high-risk IPS, but not with either EFS or OS. In patients =>25 there was a significant association between EBV positivity and presence of B symptoms, advanced disease stage, and high-risk IPS. DSS and OS were significantly superior in EBV-negative patients	B	negative		negative
Montalban40	Spain	110, note pts included were a subset of those reported by Morente 1997	yes	not given	LMP1	EBV had an independent and strong favourable influence on FFS		NK	positive
Trimeche39	Belgium	111	no	8-88yrs	EBER	EBV positivity significantly associated with higher clinical stage		B	negative
Quijano26	Columbia	67	no	NK	EBER/LMP1	Longer FFS in EBV-positive patients		NK	positive		Spanish language paper
Myriam (J infect chemother 2017)	Tunisia	131	no	4-83yrs	EBER	no significant differences in survival between EBV-positive and EBV-negative cases, but subgroup analysis revealed a negative effect of EBV on OS in stage I/II pts and NS subgroup		B	negative
Santisteban-Espejo	Spain	88	no	19-82	LMP1	EBV associated with high risk IPS, but no effect on PFS nor on OS, for all ages and when stratified by age		A	negative
Elsayed (pathology International)	Japan	389	no	4-89yrs	EBER	Patients with EBV-positive CHL were significantly associated with presence of B-symptoms, and higher IPI score		B	negative
Souza (Haematol Oncol 2010)	Brazil	97	no	>18yrs	LMP1, EBER	no effect of EBV on EFS or OS, no difference in other clinical parameters		A	none
Parambil (leuk Lymphoma 2020)	India	189	no	_x0002_>=15 yrs	LMP1	Significantly longer 3yr EFS for EBV+ pts		A	positive
Vestlev (Int J Cancer 1992)	Denmark	66	no	12.8-60.5yrs	LMP1	LMP was not found to be of prognostic significance		B	none								CANT GET FULL TEXT
Armstrong (Eur J Cancer 1994)	UK	59	yes	NK	LMP1, EBER	no effect if EBV status on survival		NK	none
Levy 2000	Israel	134	yes	4-50+	LMP1, EBER	EBV positive pts significantly more likely to develop resistant disease		B	negative
Vassalo 2003	Brazil	78	no	>15yrs	LMP1, EBER	LMP1 significantly associated with better OS, but EBER did not influence survival in univariate analysis		A	positive
